# Supplementary material for: Validation and Functional Analysis of Reference and Tissue-Specific Genes in Adipose Tissue of Freshwater Drum, Aplodinotus grunniens, under Starvation and Hypothermia Stress
Source: Cells. 2023 May 6;12(9):1328. doi: 10.3390/cells12091328 (PMC10177597; doi:10.3390/cells12091328)
Supplement: Supplementary file 1 [file cells-12-01328-s001.zip]

Archive with 1 entries (1 files):
- cells-2183105-supplementary.pdf
